# Supplementary material for: RSL3 Promotes STAT3 Ubiquitination to Induce Autophagy and Apoptosis in PARPi-Resistant Breast Cancer Cells
Source: Biomolecules. 2025 Dec 18;15(12):1749. doi: 10.3390/biom15121749 (PMC12730874; doi:10.3390/biom15121749)
Supplement: Supplementary file 1 [file biomolecules-15-01749-s001.zip]

Archive with 2 entries (2 files):
- biomolecules-3956235-original-images.pdf
- biomolecules-3956235-supplementary table.pdf
